# Supplementary material for: Clonal in vitro propagation of peat mosses (Sphagnum L.) as novel green resources for basic and applied research
Source: Plant Cell Tissue Organ Cult. 2014 Nov 14;120(3):1037–49. doi: 10.1007/s11240-014-0658-2 (PMC4551280; doi:10.1007/s11240-014-0658-2)
Supplement: Supplementary file 3 — Supplementary material 3 (XLS 69 kb) [file 11240_2014_658_MOESM3_ESM.xls]

## Sheet: biomass and duration of cultiv.
Table S1 (worksheet 1) Biomass and duration of cultivation. The table shows inital and final dry weight (g) as well as the duration of cultivation (days) of Sphagnum palustre cultivated in bioreactors (12L, n=31). Sucrose content is depicted, as well as the fold-change of biomass and the initial and the final pH. The dry weight used for statistical analysis (3.0 g ± 0.5 g) is highlighted in bold …
bioreactor no.	sucrose content	initial calculated dry weight (g)	final dry weight (g)	duration of cultivation (days)	growth rate ((final dry weight-initial calculated dry weight)/days)	initial pH	final pH	fold-change biomass (final dry weight/initial dry weight)	average initial calculated dry weight (g)	standard deviation initial calculated dry weight (g)	average final dry weight (g)	standard deviation final dry weight (g)	average duration of cultivation (days)	standard deviation of duration of cultivation (days)	p-value initial calculated dry weight (0.3 % vs. 2 % sucrose)	p-value final dry weight (0.3 % vs. 2 % sucrose)	p-value duration of cultivation (0.3 % vs. 2 % sucrose)
B1	0.003	1.0248	29.5	36	0.790978	3.81	4.07	28.7861	3.56229	0.293017	41.3143	7.32221	31.1429	1.77281	p = 0,0879	p = 6,6967E-05	p = 0,1789
B2	0.003	2.2296	28.7	32	0.8272	3.82	4.15	12.8723
B3	0.003	2.6422	36.7	36	0.94605	3.84	4.26	13.8899
B4	0.003	2.459	29.4	24	1.12254	3.86	4.15	11.9561
B5	0.003	2.2258	35.1	29	1.13359	3.56	4.05	15.7696
B6	0.003	3.224	44.1	31	1.31858	4.05	4.41	13.6787
B7	0.003	3.72	41.3	29	1.29586	4.17	4.26	11.1022
B8	0.003	3.66	27.3	31	0.762581	3.84	4.16	7.45902
B9	0.003	3.826	39.3	34	1.04335	3.79	4.53	10.2718
B10	0.003	3.084	45	32	1.30987	3.89	4.4	14.5914
B11	0.003	2.28	37	24	1.44667	3.85	4.89	16.2281
B12	0.003	3.82	51.3	32	1.48375	3.92	4.2	13.4293
B13	0.003	3.602	40.9	29	1.28614	3.88	4.18	11.3548
B14	0.02	3.898	95	25	3.64408	3.98	4.16	24.3715	3.772	0.205188	117.88	15.9539	29.4	3.57771
B15	0.02	5.624	158.6	34	4.49929	3.95	4.28	28.2006
B16	0.02	4.486	76.5	21	3.42924	4.01	4.29	17.0531
B17	0.02	3.42	108	26	4.02231	4	4.73	31.5789
B18	0.02	4.166	91.1	25	3.47736	3.8	4.17	21.8675
B19	0.02	4	70	24	2.75	3.95	4.16	17.5
B20	0.02	4.376	120.7	31	3.75239	4.03	4.36	27.5823
B21	0.02	3.78	133.5	32	4.05375	3.87	4.28	35.3175
B22	0.02	4.932	133.9	32	4.03025	3.93	4.34	27.1492
B23	0.02	4.446	122	32	3.67356	3.98	4.27	27.4404
B24	0.02	4.714	74.9	25	2.80744	4.04	3.97	15.8888
B25	0.02	5.282	142.4	33	4.15509	4	4.54	26.9595
B26	0.02	4.794	132.1	32	3.97831	3.83	4.04	27.5553
B27	0.02	6.19	140.7	31	4.33903	3.85	4.23	22.7302
B28	0.02	5.04	146.3	31	4.55677	4.01	4.19	29.0278
B29	0.02	3.832	128.2	32	3.8865	4.07	4.39	33.4551
B30	0.02	3.93	124.7	32	3.77406	3.87	4.19	31.7303
B31	0.02	4.11	120.16	31	3.74355	4.05	4.33	29.236

## Sheet: changes in pH
Table S1 (worksheet 2) Changes in pH. The table gives a detailed overview on the pH changes measured during cultivation of Sphagnum palustre in 12 L bioreactors (n=31).
bioreactor no.	sucrose content	day of cultivation
		1	2	3	4	5	6	7	8	9	10	11	12	13	14	15	16	17	18	19	20	21	22	23	24	25	26	27	28	29	30	31	32	33	34	35	36
BR 1	0.003	3.83	3.8	3.78	3.73	3.68			3.49	3.43	3.37	3.3	3.25			3.04	3.01	2.99	3.01				3.15	3.22	3.3	3.4	3.52			3.8	3.85	3.89	3.94	3.99			4.07
BR 2	0.003	3.83	3.79	3.75	3.63				3.21	3.12	3.03	2.95	2.92			2.97	3.01	3.06	3.14	3.23			3.59	3.69	3.79	3.86	3.93			4.1	4.1	4.12	4.15
BR 3	0.003	3.86	3.76			3.37	3.26	3.17	3.08	3			2.93	2.95	2.99	3.04	3.11			3.43	3.54	3.71	3.83				4.04	4.1	4.11	4.15				4.28	4.26	4.31
BR 4	0.003	3.86	3.84	3.78	3.65	3.52			3.15	3.06	3	3.02	3.04			3.23	3.32	3.45	3.6				4.06	4.14	4.15
BR 5	0.003	3.52	3.42			3.06	2.94	2.83	2.73				2.58	2.64	2.69	2.77				3.41	3.56	3.71		3.85			3.95	3.99	4.01	4.05
BR 6	0.003	4.26	4.14	4.04	3.86				3.19	3.04	2.91		2.97			3.23	3.4	3.55	3.72	3.96			4.14			4.34						4.41
BR 7	0.003	4.16	4.09	3.96		3.62			3.21	3.09	3.1	3.13	3.16			3.4			3.74	3.83						4.13	4.22			4.25
BR 8	0.003	3.84	3.9	3.84	3.73	3.62			3.26			3.11	3.04						3.48	3.59			3.88	3.96				4.1	4.12	4.16
BR 9	0.003	3.79			3.57	3.43						3.03	3.11				3.58	3.76	4.08				4.29	4.29	4.32	4.34	4.38		4.44	4.47	4.49	4.52	4.53
BR 10	0.003	3.89	3.97	3.79				3.41	3.28	3.23	3.1	2.96			3.18	3.17	3.35	3.48	3.63			4.05	4.11	4.18	4.29	4.26			4.34	4.35	4.39		4.4
BR 11	0.003	3.87	3.93	3.92	3.9			3.53	3.38	3.29	3.22	3.07			3.02	3.06	3.11	3.15	3.24			3.66	3.79	3.84	3.89
BR 12	0.003	3.89	4	3.94	3.78	3.67			3.4	3.31	3.23	3.14	3.11			3.06	3.1	3.16	3.21	3.34			3.72	3.7	3.83	3.87	3.86			4.07	4.14	4.09	4.2
BR 13	0.003	3.98	3.87	3.8	3.75	3.55			3.2	3.15	3.08	3.05	3.17			3.32	3.36	3.58	3.71	3.77			4.04	4.14	4.18	4.17	4.18			4.28
BR 14	0.02	3.98	3.9	3.86	3.75	3.62			3.3	3.21	3.14	3.15	3.17			3.21	3.24	3.3	3.39	3.49	4.02		3.92	4.04	4.09	4.16
BR 15	0.02	3.95	3.86	3.71	3.55	3.4			3.1	3.02	3.01	3.02	3			3.08	3.14	3.22	3.32	3.44			3.77	3.84	3.93	4.03	4.1			4.42	4.27	4.3	4.32	4.35	4.28
BR 16	0.02	4.01	3.98		3.69	3.54	3.4	3.31	3.14			3.23	3.29	3.4	3.41	3.52			3.97	4.06	4.17	4.29
BR 17	0.02	4	3.96	3.98	3.89	3.72			3.5	3.43	3.35	3.27	3.27			3.36	3.42	3.44	3.53	3.66			4.04	4.11	4.22	4.3	4.3
BR 18	0.02	3.78	3.75	3.75	3.62	3.48			3.12	3.02	2.93	2.92				3.07	3.14	3.24					3.85	3.96	4.02	4.17
BR 19	0.02	3.95	3.94	3.88	3.77				3.33	3.25	3.17					3.15	3.23	3.32	3.34	3.5			3.88	4.02	4.16
BR 20	0.02	4.03	3.99	4					3.39	3.34	3.27	3.14	3.11			3.09	3.07	3.17		3.28			3.55	3.66	3.79	3.87	3.95			4.15	4.17	4.36
BR 21	0.02	3.87	3.88	3.82	3.7	3.56			3.21	3.11	3.02		2.91			2.98	3.02	3.08	3.14	3.24			3.64	3.77	3.88	3.95	4.05			4.19		4.29	4.28
BR 22	0.02	3.93	3.88	3.81		3.53			3.17	3.08	2.99	3	3.02			3.14	3.22	3.31	3.43	3.57			3.97		4.12	4.16	4.2			4.31	4.35	4.33	4.34
BR 23	0.02	3.98	3.94	3.88	3.79	3.63			3.26	3.23	3.11	2.98	2.98			3.05		3.15	3.3	3.38			3.81	3.89	3.98		4.1			4.23	4.23	4.27	4.27
BR 24	0.02	4.04		3.99	3.88	3.76			3.46	3.36	3.28		3.15			3.2	3.23	3.28	3.34	3.42			3.68	3.79	3.88	3.97
BR 25	0.02	4	3.93	3.89		3.6			3.21	3.11	3.03	2.97	2.99			3.08	3.15	3.22	3.31	3.43			3.86	3.94	4.04	4.11	4.2			4.36			4.47	4.54
BR 26	0.02	3.83	3.78	3.76	3.65	3.53			3.19	3.1	3.01	2.93	2.86			2.9	2.94	2.98	3.03	3.09			3.31		3.5	3.58	3.65			3.86	3.98	3.97	4.04
BR 27	0.02	3.85	3.77	3.66	3.52	3.39			3.07	2.99	2.95	2.96	2.99			3.04		3.13	3.19	3.26			3.56	3.63	3.73	3.82	3.91		4.1	4.05	4.17	4.23
BR 28	0.02	4.01	3.88	3.8	3.68	3.55			3.22	3.09	2.97	2.98			3.09	3.11	3.21	3.3	3.36			3.68	3.69	3.85	3.91	3.94			4.08	4.18	4.14	4.19
BR 29	0.02	4.07	3.98	3.93	3.83	3.7			3.46	3.38	3.27	3.18	3.1			3.06	3.15	3.13	3.17	3.24			3.56	3.67	3.8	3.92				4.2	4.25	4.32	4.39
BR 30	0.02	3.87	3.81	3.73	3.63	3.53			3.25	3.16	3.09	3.01	2.94			3	3.03	3.07	3.13				3.48	3.61	3.73	3.8	3.89			4.1	4.12	4.16	4.19
BR 31	0.02	4.05	3.99	3.92	3.83	3.72			3.44	3.31	3.22	3.15				3.12	3.14	3.18	3.23	3.32			3.63	3.73	3.85	3.93	4			4.26	4.27	4.33
